# Supplementary material for: A novel neutrophil extracellular traps-related lncRNA signature predicts prognosis in patients with early-stage lung adenocarcinoma
Source: Ann Med. 2023 Nov 19;55(2):2279754. doi: 10.1080/07853890.2023.2279754 (PMC10836256; doi:10.1080/07853890.2023.2279754)
Supplement: Supplemental Material [file IANN_A_2279754_SM9450.xlsx]

## Sheet: supplementary table 1
supplementary table 1: Nets-related genes
AKT1
AKT2
ATG7
CLEC6A
CSF3
CTSG
CYBB
DNASE1
ELANE
ENTPD4
F3
HMGB1
IL17A
IL1B
IL6
IL8
IRAK4
ITGAM
ITGB2
KCNN3
MAPK1
MAPK3
MMP9
MPO
MTOR
PADI4
PTAFR
PIK3CA
RIPK1
RIPK3
SELP
SELPLG
SIGLEC14
TLR2
TLR4
TLR7
TLR8
TNF

## Sheet: supplementary table 2
supplementary table 2: Primer and siRNA sequences
h-18s-F	GGAGTATGGTTGCAAAGCTGA
h-18s-R	ATCTGTCAATCCTGTCCGTGT
h-SPART-AS1-F	CATGGGTGGACTAAAGACCTATCA
h-SPART-AS1-R	CATTTGGAAGCTCATTTATGCCT
h-PELON-F	ATGAACAACTCTATGAGCCGATG
h-PELON-R	TGCAGTTTCCAAGACGCCAA
siFAM66C-1	5´-GCCUGCAAAGGUGAAUCAA-3'
siFAM66C-2	5´-GCCACUCCAGAUAGACGUA-3'
si-NC	5'-UUCUCCGAACGUGUCACGU-3'

## Sheet: supplementary table 3
supplementary table 3: Nets-associated lncRNAs
PDXDC2P-NPIPB14P
ARHGEF3-AS1
AL355075.2
YEATS2-AS1
AC087521.2
AC090617.1
AL445489.1
AL592148.3
AC092574.1
AC026355.3
AC079193.2
E2F3-IT1
C1QTNF7-AS1
AP000766.1
SPACA6P-AS
AL022069.1
LINC02664
AP001619.1
AC020550.2
AC073611.1
AC034229.4
LINC02100
AL135838.1
SNAP47-AS1
AC010486.2
AC136424.1
TSBP1-AS1
AC040904.1
AC022210.1
AC104335.1
NAV2-AS2
AC092718.1
IFNG-AS1
AC026191.1
PIK3IP1-DT
AC007529.2
AC009731.1
AL135784.1
AL139353.2
Z97192.3
AC091057.1
AC010184.1
AC003991.1
AC004967.2
AL353593.1
AC092574.2
AP001180.4
HULC
LINC01891
ASB16-AS1
AC011481.1
AC005632.3
NARF-IT1
AC098869.2
AC018442.2
RRM1-AS1
ADPGK-AS1
Z68871.1
MACC1-AS1
AP000942.5
AC092683.1
AP001619.2
AC021851.1
AL031778.1
AC092902.6
WT1-AS
AC009974.2
AL449423.1
AC011365.1
SLC7A11-AS1
RNF213-AS1
AC010486.1
C3orf35
AC092839.1
AC245884.8
AL157996.2
AC099677.3
EXTL3-AS1
AC004112.1
AC069023.1
CARD11-AS1
AC015914.1
MMP25-AS1
AC004832.5
AP000873.4
AP002748.6
AC023510.1
LINC01281
AC002306.1
AL353759.1
EHD4-AS1
AL157895.1
ASAP1-IT2
TSPOAP1-AS1
AF131215.6
STARD13-IT1
AC012313.5
AC104656.1
AC104260.1
AL031666.2
WWTR1-IT1
AC104462.1
AL691482.3
LINC01585
AC097724.1
LINC01010
AC007879.1
AC133106.1
AL161725.1
AC100778.3
AL135999.1
LINC00476
AC099811.5
BACH1-IT2
WWC3-AS1
AC016597.1
AC019127.1
AC009093.5
AC234772.1
AC092301.1
AC078816.1
SPIN4-AS1
AC112250.2
AC005529.1
LINC01655
AL161729.4
LINC00265
AL353801.1
LINC01888
AC020917.2
AC023510.2
AC103923.1
AC008537.4
AC008453.2
AL592166.1
AC078795.1
RASAL2-AS1
AL450306.1
CLLU1-AS1
AC022463.1
SOS1-IT1
AL160272.1
AC069281.2
TEX41
AC097359.2
LINC01376
AL031666.1
AP001381.1
AC004148.1
AC036222.2
LINC00311
AC005912.2
AC092650.1
AC103703.1
AC110795.1
AC007272.1
AC124016.2
INTS9-AS1
AL121935.2
AL512343.2
LDLRAD4-AS1
AC006262.2
AC015871.3
AC103740.1
AL117344.2
AC135782.3
APOA1-AS
AC024560.3
AP001107.1
PIK3CD-AS1
AC010226.1
AC008114.1
AP003065.1
AL450998.2
AC005086.2
AC022272.1
CYTOR
AC015849.4
AL080313.2
AL356804.1
AP000465.1
RNF217-AS1
PKP4-AS1
OSGEPL1-AS1
LINC01762
AC103681.2
SCAANT1
AC074032.1
AC024084.1
AC103858.1
AP002433.2
AL512656.1
AC116317.1
AC135507.1
AC022167.2
AC116913.1
AC087289.2
AC009163.4
AC022784.5
AF178030.1
WDR11-AS1
AC097534.1
AC092338.3
AC092535.2
AC092384.3
AC099313.1
AL590422.1
LINC00892
AC009320.1
AL160159.1
AC008680.1
AC105429.1
AC002463.1
AC016987.2
AC024267.5
AC079793.1
AC068025.2
PVT1
AF235103.1
KIF1C-AS1
AC107214.1
LANCL1-AS1
AC022306.2
RUSC1-AS1
AC005072.1
AC114730.3
AC025165.5
AC090197.1
AC079174.2
AC005070.3
AL049840.6
LINC02234
AL031005.1
AC104695.3
AC005703.3
AC022405.1
AL365356.1
AL109935.1
AC092118.2
AC087289.1
AC118755.1
AC234781.1
AC091435.2
FMR1-IT1
LINC01146
LINC00511
AC006480.2
AC012360.1
AL157871.5
AC005343.4
AL356019.2
AC092329.4
AC005387.2
EGFR-AS1
LINC01424
AP006248.5
AC092910.3
AP006621.2
AC073896.2
AP000786.1
AC141002.1
LENG8-AS1
ARHGEF35-AS1
PDE9A-AS1
AP003419.3
AL357093.1
AC020634.2
AC093484.4
AC114781.2
RDH10-AS1
AL121655.1
AL133371.2
ODF2-AS1
CACNA1C-AS1
AC124045.1
AC021037.1
AC015853.1
AC010463.3
AC019205.1
AC010999.1
ARHGAP15-AS1
AL137139.3
AL158163.2
AC002094.4
AL162171.2
AC007950.2
AP003721.1
GRTP1-AS1
TMEM202-AS1
AC020978.7
PRR34
AC105046.1
SEMA5A-AS1
AP001001.1
AC100839.1
AP001160.4
AL357093.2
AC010422.4
SYNJ2-IT1
AC084117.1
AC116651.1
MRPS9-AS1
C1orf147
AC139887.5
HCG11
AC074124.1
AC007785.3
LINC00412
AC007099.1
AL158163.1
AL590282.2
AL392023.2
AC010623.1
MCM3AP-AS1
AP003467.1
AKT3-IT1
AC104564.3
AL137140.1
AC004551.1
AC010999.2
CLYBL-AS1
AL596214.1
AC135050.4
BHLHE40-AS1
AL353804.2
KCNQ1OT1
AC020913.2
PAXIP1-AS2
AP001596.1
AP4B1-AS1
AC003102.1
AC012020.1
AC104530.1
AC079015.1
LINC02649
LINC00881
AC245884.11
AL031772.1
AL450163.1
ZKSCAN7-AS1
AL158212.3
AL121956.1
AC005479.2
AC002401.1
AC110769.2
AC004223.2
AL031667.3
AC007750.1
ZNF460-AS1
AP001021.1
AC090559.1
AC006504.5
AC073641.1
AL353704.1
AC025171.4
AC005606.2
AC004921.1
AC036108.3
AC092810.3
AL353576.1
AC110611.2
AC007906.1
ETV5-AS1
AC087294.1
ASTN2-AS1
AC010883.3
GABPB1-AS1
AC008395.1
AL353804.1
RSF1-IT1
AC046158.1
SLIT2-IT1
AP002505.3
AL139317.5
ABCA9-AS1
AC039056.2
LINC01208
THRB-IT1
RNASEH2B-AS1
AP001610.2
AC016727.3
MORC2-AS1
AC016588.2
AC106858.1
AL133334.1
AL035071.2
CACNA2D1-AS1
SPART-AS1
LINC01504
MAGI2-AS3
AC130352.1
AC005479.1
AC145285.2
AC009501.2
AC073957.1
AC092418.2
AC005014.4
AC010149.1
AC110769.1
AC253576.2
LGR4-AS1
AC108463.3
AC010618.3
AC108050.1
LINC01050
AL391834.1
AC110611.1
LINC01002
AC087286.4
AL049779.4
AC027601.1
KRT7-AS
AC009962.1
AC006111.2
AL158825.2
AC007278.1
LATS2-AS1
AC091564.5
PRR7-AS1
AC243830.3
AC022126.1
AL390208.1
AC010201.2
AC067945.3
Z99127.3
AC005726.2
AC069547.2
AL136171.2
AL133260.2
AC067817.2
KIAA1614-AS1
AL137186.2
AC012076.1
SNED1-AS1
TRAF3IP2-AS1
AC023389.1
AC091053.2
AC009152.6
TCEAL3-AS1
FARSA-AS1
LNCSRLR
AC093157.1
AC007130.1
CYP1B1-AS1
AC135178.4
AC244131.2
AC078846.1
AL034550.3
AL049539.1
AC104237.1
ST7-AS2
AC093827.4
AC091868.2
AC022001.3
AC025442.2
HAGLR
AC007278.2
AC007038.1
AC012409.3
AL606834.1
AC019186.1
AC087854.1
AC007639.1
AC067817.1
AP001528.1
LINC02207
AL008718.3
AL135978.1
AC073349.4
AC090971.2
MIR3945HG
AC096586.2
AL355297.2
AC011239.1
AC005264.1
AC108449.2
AC011773.4
SCAT2
AP005136.3
MIS18A-AS1
AL450003.1
LINC00968
AL355916.2
MAFTRR
AC090579.1
AP001007.3
AC012157.2
AC025370.2
EIF1B-AS1
AC023494.1
AC063965.2
AC244197.2
AC006566.1
AC079336.1
AC011465.1
AL358072.1
AC026254.2
AL358232.2
AL591895.1
AL355076.2
AL157369.1
AC244093.5
AL022328.3
AL590822.2
AC108865.2
ZRANB2-AS1
AL358472.5
AP001178.1
AC018648.1
LINC02584
AC004554.1
AC024451.4
AC091100.1
AC005104.1
AC087893.2
AC122129.1
FRMD6-AS1
AC073655.3
AC024588.1
AL031186.1
AC090260.1
AL357141.1
AL158212.5
LNX1-AS1
AL513327.2
AC022148.2
AC093297.2
OCIAD1-AS1
AC107375.1
AC002064.1
AL139220.2
AP001432.1
AC004466.3
AL031710.1
AC008894.2
AC008808.2
AC025287.3
AC005901.1
AC138207.1
AC005821.2
MACORIS
AL583824.1
AC017071.1
AL135786.2
AL161618.1
AC211476.6
AC067930.9
AC009754.1
GTF3C2-AS1
AC022898.1
AC079313.1
AC087392.4
AC027130.1
AC022400.4
AC108865.1
ZRANB2-AS2
AC023137.1
SRRM2-AS1
AL354989.1
AC079336.2
CRTC3-AS1
LSAMP-AS1
LINC01147
AL162734.1
AP000864.1
ITGA6-AS1
AC027348.1
AL513327.1
TMEM51-AS1
AC245297.3
FAM215B
AC133065.1
AC084782.2
AL391335.1
AL590428.1
AC092667.1
AF127936.1
AC123595.2
AC084876.1
AL356299.2
AC002064.2
AL450992.2
AL031710.2
AC018557.3
AC099343.2
BX284613.2
ANKRD44-AS1
AC084880.3
AC124862.1
AC245052.4
FOCAD-AS1
AL133245.1
AC010186.1
MUC20-OT1
MRPS30-DT
Z94721.1
AC010285.3
AC023796.2
AP000907.2
AP003086.1
AC009682.1
AL354696.2
AC107909.2
AL356124.1
DIAPH1-AS1
AC008507.2
AP002989.1
L3MBTL2-AS1
SDAD1-AS1
PHC2-AS1
AL138831.2
PCBP1-AS1
AC023590.1
GFOD1-AS1
AC100821.2
AL731566.2
LINC02580
AC108472.1
AC078889.1
AL731563.3
AC080078.1
AC009093.10
ANKRD44-IT1
DIAPH3-AS2
AC018529.2
LINC01138
PLCB1-IT1
AL080317.2
AC006160.1
AC073288.2
SND1-IT1
AL391097.3
AC010531.5
AC011603.2
AC073046.3
AC068205.2
SMCR5
AC022726.2
AL365436.2
AL354696.1
AC025576.2
AC107909.1
NORAD
LINC00243
FGF13-AS1
AL589986.2
Z98749.1
AC006441.1
KCNIP2-AS1
AC015660.2
AL354833.1
AC108727.1
AC127024.6
Z97055.2
AL138820.1
AC087222.1
SNHG14
FP325332.1
AC005224.3
AC098484.4
AC027237.4
AC010547.3
AL365295.1
AC108021.1
AC097459.1
AC006017.1
AL136320.1
MECOM-AS1
AL133355.1
AC100830.1
AL096701.3
AL031658.1
AL162253.2
AL035416.1
AC008957.1
IL21R-AS1
AL138756.1
AC018529.1
AC073333.1
AC007285.1
AL080317.1
AC023051.1
AC025040.1
AC018755.4
AC091588.3
AC084018.1
HCFC1-AS1
AC079684.1
TMEM108-AS1
AC246817.1
AL161457.2
AP001189.3
AC116025.2
AP000829.1
AC026979.1
AL031709.1
AC110921.1
AC009961.1
AC022395.1
AC087878.1
NEXN-AS1
AC026992.1
AC114956.2
AC034154.1
AC107021.2
FAM13A-AS1
AC095055.1
MIR181A1HG
AC130371.1
EBLN3P
AP002812.2
AC044810.2
AF131215.2
LMO7-AS1
AC116366.1
AL034351.4
LINC00174
AL356608.1
AC008105.1
AC005034.2
AC127164.1
PTPRN2-AS1
USP30-AS1
CHROMR
Z69733.1
AC106053.1
AL161457.1
AP000253.1
ERVK9-11
AL162385.2
AL591721.1
AC132192.1
AL358334.3
SHROOM3-AS1
AC025171.3
AC138932.4
AC006042.3
LINC00299
AC107032.3
ARHGAP26-AS1
AC087392.5
AC068724.4
NAV2-AS4
AC026992.2
SUGCT-AS1
CCDC13-AS1
ROR1-AS1
FARP1-AS1
AF130417.1
LINC01093
LINC01515
AL355574.1
AL022724.3
AC018695.2
AC007566.1
AL356276.1
BACH1-AS1
TMC3-AS1
AL513188.1
AP000355.1
AC116903.2
AL358115.1
NAV2-AS5
NARF-AS1
AC004837.2
AP001775.2
AC127537.1
ARMC2-AS1
AC010320.2
LINC02884
AC005153.1
AL022098.1
AC004584.1
AC073130.1
AL137782.1
AC096536.1
TSC22D1-AS1
AP005136.4
AC016737.2
AC129510.2
AC007688.3
CADM3-AS1
AF129075.1
LINC02285
CD44-AS1
AL357500.1
LINC02344
AC012409.4
AC090502.2
AC072062.1
RUNX3-AS1
AC027811.1
AP006333.2
AL355075.6
AC091607.2
ADAMTSL4-AS1
DISC1-IT1
GABPB1-IT1
AC092720.3
AC012676.4
AL109923.1
MIRLET7A1HG
LINC01266
LINC00656
PGR-AS1
MORF4L2-AS1
AC234775.2
AC008687.2
AC245140.2
VCAN-AS1
STEAP3-AS1
LINC02798
AC016737.1
AC093535.1
AC092068.1
AC131237.1
LINC02773
AC004540.2
AC245060.7
AC046143.1
AC009686.1
AC092428.1
AC073130.2
AC131934.1
AC092902.2
KCNQ5-AS1
IQCH-AS1
AC107081.3
AC018647.3
NPSR1-AS1
AC009884.1
ABCC5-AS1
AC138393.3
AC103876.1
AL731571.1
UBA6-AS1
AC012184.3
LINC01473
AC104984.2
AC069360.1
AC019257.2
AL513128.3
AC004494.1
AC104024.1
AC138207.7
AC005041.3
THUMPD3-AS1
PLS1-AS1
SEMA3F-AS1
MKLN1-AS
CLMAT3
AC009127.1
AC016590.1
AC006238.2
AC093281.1
P4HA2-AS1
AC026401.2
AC009226.1
AC091212.1
AC012555.2
AL355472.3
LINC01126
AC107884.2
ALG14-AS1
AC023825.2
AL390961.2
AL355483.2
AC069549.2
HM13-IT1
AJ239328.1
AC011468.1
AL031600.2
AC092042.4
AC020663.3
AC073326.1
LINC00880
AC092794.1
AL162390.1
AL133410.1
AC010776.1
AC097376.3
AC008883.2
AL442125.1
AC004908.1
AL122035.1
AC007881.4
TTC3-AS1
AP001893.1
AL590560.3
AC061708.1
AC068620.2
CNTN4-AS2
AC005599.1
AC016590.2
AC092376.3
AC024270.4
AC093281.2
HIPK1-AS1
LINC00271
CCDC18-AS1
AC069549.1
AC090948.3
AC008121.2
AC007637.1
AC005845.1
AC087392.3
TGFA-IT1
C2orf27A
AC008870.2
FLNB-AS1
AC012568.1
AL354726.1
AC097716.1
AC083862.1
AC092794.2
AC135050.5
AC092614.1
AP001033.2
RNF216P1
AC253572.1
AC013549.1
LGALSL-DT
AC097634.3
AL031600.1
AC008883.1
AC004908.2
AC007552.2
AL445648.1
NPAS2-AS1
AL121672.2
SLFNL1-AS1
AC037459.4
AL122035.2
PSMD6-AS2
AC104964.2
AC067838.1
AC108053.1
AL355612.1
AC084781.1
AC137932.3
AC027237.3
AL592431.1
CDC42-AS1
AC068389.3
LINC00641
AC108134.1
AC135012.3
FGD5-AS1
AL157392.2
AC060234.2
AL034417.4
AUXG01000058.1
AC090907.1
AC006064.2
AC025180.1
TNK2-AS1
BCDIN3D-AS1
AC005753.1
LINC00667
AC098848.1
AC092111.2
AC096667.1
GRM3-AS1
FOXO6-AS1
AC078950.1
AC068700.1
CARNMT1-AS1
AC008264.2
PRICKLE2-AS3
CLIP1-AS1
SREBF2-AS1
AC097641.2
AC060780.1
UST-AS2
AC068193.1
AC139720.1
AC009318.3
AC069029.1
LINC02656
AC096642.2
AL139095.4
AC000050.2
AC021660.4
AC107050.1
ZNF529-AS1
AL136295.6
AC010974.1
AL592431.2
AC020612.3
TP73-AS2
AL136985.2
AC095057.3
AL360093.1
AL512603.2
TAPT1-AS1
PRR34-AS1
PSMA3-AS1
CHL1-AS1
RAP2C-AS1
AL117379.1
MIATNB
AL035106.1
MIR4453HG
AL121652.1
AL603832.1
Z94721.2
AC090589.2
AC008906.1
AL592211.1
LINC02754
AL139379.1
AC113385.1
AC079766.1
SHANK2-AS1
AC002074.1
AC096642.1
LY86-AS1
AP002008.4
AC084048.1
AC110597.1
AC027796.1
AC008083.3
AL136221.1
RPS6KA2-IT1
AL159169.3
AL138778.1
AC069444.1
GSN-AS1
AC132872.5
AC093726.2
AC078906.1
AC232271.3
MIR600HG
AL356489.2
AC020978.1
ZBED3-AS1
AC022960.1
AC011933.3
TMED2-DT
AL161757.2
FAM66D
AL359697.1
LINC02106
ELOA-AS1
AC244472.1
AC024267.4
AC008735.4
CELF2-AS1
MIR133A1HG
AC104596.1
AC079907.1
AC073529.1
AC016549.1
BRWD1-AS1
AL121772.2
AC002128.1
AC005746.1
AC005495.1
AC007622.2
LINC00996
AP000897.2
AP001330.4
AC091132.2
AL731575.1
AL355304.1
DIRC3
AC012459.1
AC121247.1
LARS2-AS1
AC145146.1
AC024257.3
AC104472.1
AC009560.1
CASC2
AC090425.3
LINC00638
AC002377.1
AL031775.1
ZNF252P-AS1
AC022893.3
AC087761.1
AC005519.1
AC105940.1
TANK-AS1
AL360169.2
AC130456.1
AC022960.2
AC006272.1
AC106028.2
BNC2-AS1
AP002884.3
AC002128.2
AC027682.5
LINC00624
AC011317.1
AC123567.2
AC111170.1
AL512652.1
AC024075.1
PPM1F-AS1
AC008543.1
AC132219.1
PRKAR1B-AS1
AC019211.1
TBL1XR1-AS1
AL356108.1
AC007271.1
AC005746.2
AC022613.3
AC006299.1
AC091132.1
AC021733.4
AC025741.1
AL139330.1
FOXP1-AS1
AC012085.2
AL160396.2
AC018552.2
LURAP1L-AS1
LINC00710
PHKA1-AS1
AC078883.1
AC125807.2
AL031717.1
AC007216.3
AL589935.1
AC025280.3
AC002519.1
AL357078.2
NBR2
AC024560.4
AC093582.1
ZBTB20-AS4
AC123768.2
AL121985.1
AC048382.2
AC100827.4
AC009242.1
AC090206.1
AC026803.3
AC073593.2
AC018946.1
TMEM161B-AS1
LINC02099
AC073534.2
AL031768.1
AC010260.1
FBXO30-DT
AL160314.2
AC138035.1
CASC15
AC092828.1
AC009090.3
AC009690.2
AC007922.2
AL451047.1
AC124248.2
AC130651.1
AC084125.3
AC010768.1
AC145285.6
AC016957.2
AL391807.1
AL133268.4
AL133553.1
AC090186.1
AL121852.1
AC133644.1
AC010524.1
AC013564.1
AL161729.3
AL162458.1
AL158068.2
UBE2Q1-AS1
SAMD12-AS1
AC010976.1
MIR155HG
AL031768.2
AP000873.3
AC074050.4
PRKAR1B-AS2
AF117829.1
AC123768.1
LINC02242
SH3BP5-AS1
AC007494.2
AC048382.1
EIPR1-IT1
STX18-AS1
MIR222HG
AL023755.1
AC007114.2
AC009951.6
AC012150.1
AC021594.1
AC069209.2
IGBP1-AS1
AC016745.2
AC016074.2
EGOT
PRNCR1
AC004054.1
AL353796.1
AC117834.1
AC026471.4
AC092645.2
AC008966.3
AL034405.1
AL136298.1
AC132872.3
HLCS-IT1
AC004637.1
CENATAC-DT
AC007728.2
CSNK1G2-AS1
AC084083.1
AC026124.2
AC016394.1
AC092746.1
AC025031.1
AL121845.4
AC025271.2
AL627171.1
AC005740.4
AC105001.1
AC137770.1
AC120114.1
AC004241.3
AC087627.1
AC010175.1
AL132656.2
BX842570.1
AC092953.2
AC090826.3
AC005757.1
AC244230.2
LINC01355
AC010273.2
AC007877.1
AL020997.3
AC084819.1
AC092802.1
AC032011.1
LINC01588
AL590666.5
Z85996.2
LMF1-AS1
AC015987.1
AC010300.1
LINC01127
DLEU2
AC010609.1
LINC01140
AC026124.1
AC004943.3
AC096921.2
AC090181.2
AL031651.2
AC021594.2
ADAMTS9-AS2
AC009107.2
AC012150.2
MAMDC2-AS1
BX323046.2
AC104785.1
AC084757.4
AC073517.1
AL391684.1
MIR29B2CHG
AL590101.1
AL109984.1
AC010245.2
AC036103.1
AC016394.2
AL133485.2
HMGA2-AS1
L3MBTL4-AS1
AC006449.3
BDNF-AS
LINC01150
AC092802.2
AC002558.2
AF131216.1
AC015849.3
AC069213.1
AC131971.1
AC021092.1
AC092436.3
AP002892.1
AC106897.1
AC010680.5
PLCXD2-AS1
AL591167.1
AC107027.3
AC117503.5
AC015712.2
WASHC5-AS1
ARHGAP27P1-BPTFP1-KPNA2P3
AC127024.2
ZNF571-AS1
SCTR-AS1
STARD7-AS1
AC083843.1
LINC01011
AC005062.1
AC006159.1
AC011997.2
CHASERR
AC105206.2
LINC00115
CFLAR-AS1
AP001429.1
AL121992.3
TBX5-AS1
XXYLT1-AS1
MEIS1-AS2
AC092611.1
AC010168.2
AL139383.1
AC011676.1
AC211476.2
SNHG20
AL359962.2
LINC01293
ALMS1-IT1
AC114550.2
AP001037.1
AC090772.2
AP001347.1
AC093418.1
MEF2C-AS1
AC007036.2
AP003043.1
PTPRK-AS1
AL359715.3
AC017104.2
AC027097.2
ANKRD10-IT1
AL512283.1
AL022067.1
AC018628.2
AC021087.1
HID1-AS1
AL138999.1
FAM66C
AC124319.1
ZNF790-AS1
AL607028.1
AC092053.3
AL356417.3
LINC01410
AC026461.3
AC106882.1
CARD8-AS1
AL627308.3
AP003969.1
AC015687.1
AC109460.1
LINC00310
AC073575.2
AC007695.1
AC105206.1
NIPBL-DT
AC068014.1
AC099811.4
AC016229.1
AC073842.2
AC083843.2
STARD13-AS
TFAP2A-AS2
AC005071.1
AL008635.1
C21orf91-OT1
AC104623.1
AL355531.1
PRICKLE2-AS2
AC005828.2
AC037193.1
AL603839.3
ADAMTS9-AS1
AC090018.2
AC011676.2
FO680682.1
AC234917.1
AC004832.4
ZKSCAN2-DT
LINC02829
AC007608.1
AC092653.1
AC104365.2
AL356311.1
AC124319.2
AC093627.3
Z98200.1
SEMA6A-AS1
AC023509.2
AL021578.1
TMEM75
AL161891.1
AC007036.1
ZNF32-AS1
AL031587.1
AC027271.1
AC092944.1
AL353660.1
AC008124.1
SATB1-AS1
LINC02605
AL049830.3
AC109460.2
AC080013.1
AC012467.2
AC245060.6
AL109761.1
AC124276.2
AL354793.1
AC007610.2
AL121957.1
AC009075.1
AL136369.1
AC011379.1
AC004067.1
AL008730.1
AL449106.1
AC004039.1
AP001363.1
SLC35F3-AS1
ZBTB20-AS1
AC008456.1
AL606489.1
AC007878.1
AL163192.1
AL355347.1
AP000692.1
AF015720.1
AC097369.4
LINC02073
AC092652.1
AC100778.2
AC105345.2
MIRLET7BHG
AC104791.1
AC139887.1
PABPC4-AS1
NCK1-DT
AC087269.3
AC007298.2
AC089999.2
DTNB-AS1
AL136369.2
AC245014.3
AC007319.1
AC022165.1
AC083806.2
AC018766.1
AC004490.1
AL133255.1
LINC01389
AC023202.1
AF287957.1
AC135050.6
AL450384.1
LINC01409
C1RL-AS1
RTCA-AS1
KLF7-IT1
AL008721.2
AC027801.5
DUBR
TMLHE-AS1
AC022164.1
AC021491.2
AC096734.1
AL049795.1
TMCO1-AS1
AL353801.3
SNRK-AS1
SEC24B-AS1
AC103739.1
AC034198.2
AC012443.2
AP000240.1
AC087752.4
AC091153.2
PLCE1-AS1
SPTBN1-AS1
ITGA9-AS1
AL136169.1
AP003110.1
AC092652.2
DANT2
AC139887.2
AC025178.1
AL512444.1
LINC01176
AC007384.1
DARS-AS1
AL031118.1
AC007528.1
AC015813.1
NHS-AS1
AC006213.3
AC026355.2
LINC02456
AC025165.1
AC092127.2
AC017028.2
AC022098.1
AL359921.1
AC139792.1
AC009120.5
AC133681.1
SLIT3-AS1
AC087521.3
AC008735.1
AC006538.3
ADD3-AS1
AC243829.4
AL449223.1
AC010327.5
AC018690.1
AL713852.1
OVOL1-AS1
AL133243.2
LINC02157
AL390957.1
AC010486.3
AC027449.1
REV3L-IT1
AC022819.1
AL109811.1
AC145098.1
RNF32-AS1
AC109449.1
AC103591.3
AC009054.2
AC012254.3
AC026369.3
AC010261.2
AC034102.6
PDE4B-AS1
LINC02325
MGC27382
LINC02882
MATN1-AS1
AC105760.1
LINC00863
AL109946.1
AC024361.1
AC130650.2
LINC02718
Z80897.1
AC108058.1
BMS1P4
AL139041.1
AC105254.1
AP003465.1
AC092546.1
AC099795.1
AC016292.1
AL445309.1
COL4A2-AS1
AL050320.1
AP005671.1
AL355488.1
AL392048.1
AL109811.2
FLG-AS1
IRF1-AS1
AC011825.2
AL133243.1
AC025164.2
AC009831.3
AC009229.2
AC026368.1
DPP9-AS1
AP000424.1
AC004918.3
PDXP-DT
AC090229.1
AC025569.1
SNHG31
AC020658.4
AL096712.2
AC018752.1
AC055720.1
AL136980.1
PRMT5-AS1
AL138995.1
AC131159.1
DAAM2-AS1
AP003419.2
LINC00630
GUSBP11
Z97192.1
SP2-AS1
AC093675.1
AC091946.2
AC073343.2
AL050309.1
AL157955.1
AC114763.1
AL360270.1
AL049646.1
AC104564.1
AC010207.1
AC108704.1
AC011405.1
AL356752.1
AC087477.2
AC007686.2
AL137139.2
AL137779.1
AC002546.1
AL583810.2
AC107068.2
LINC00484
AC009145.1
AC000068.1
STXBP5-AS1
AL358781.2
AC007546.1
AC003077.1
AP003170.3
A2M-AS1
AL049780.1
ERCC8-AS1
AC019118.1
AL359232.1
AL035530.2
AP002768.1
AC005050.1
AC016866.2
AL135787.1
AC093675.2
AL109614.1
AC092681.2
CHODL-AS1
AL138828.1
AL390195.1
USP46-DT
AC007448.3
AC009093.1
AL158166.1
AC007327.2
AL360270.2
ITPKB-IT1
AC015853.3
HCG25
FAM218A
AC099811.1
AP002755.1
AC009088.1
AL157394.3
AP005436.2
AL137779.2
AC010904.2
AL583810.1
LINC00456
KIAA1671-AS1
LINC00628
AC010210.1
AC078820.2
OSMR-AS1
AP000919.3
C5orf66
AC127024.4
AC005838.2
AL591518.1
AL031670.1
AF235103.3
AC020915.2
AC130324.2
AC133961.1
LINC00161
AC016027.3
CAPN10-DT
LINC02723
AC099845.1
AP002518.1
AL136115.2
AC074138.1
TMEM30A-DT
AL132801.1
AL096870.2
AC025031.4
AC111182.2
AC034102.8
AP000487.1
AC012360.3
AL591506.1
AC027514.2
AC009268.2
AC006033.2
AC084757.2
AC011912.1
LINC02863
AC092338.2
LINC00882
AC011921.1
AC005884.1
AC103858.3
AL022311.1
AC008073.2
AL590729.1
LRRC8C-DT
AC022966.2
AC008494.3
AC005670.3
AL731567.1
AC068726.1
AL021026.1
AC025423.1
SPAG5-AS1
AC007365.1
AC134775.1
LINC01936
AC092140.2
AC008080.1
AC090617.5
AC005699.1
AL691447.2
AC020915.1
CASK-AS1
AC009041.3
AC092718.5
AP005717.2
AC092119.2
AL162414.1
AC092384.1
AL162586.2
AL136115.1
AP002518.2
AC005410.2
AC092338.1
AC027338.1
DPH6-DT
AC027514.1
AC006947.1
AL732509.1
AC008115.3
ZNF436-AS1
AC107308.1
AC011462.4
AC012073.1
AP003472.2
AL158071.4
AC067945.2
AC004596.1
AC010201.3
AC016910.1
AP000944.7
AL157388.1
AL390236.1
LINC00472
HEXD-IT1
EPHA1-AS1
MIR99AHG
CATIP-AS2
AL512288.1
AC109927.1
C10orf55
AC012409.1
LINC02371
Z99289.1
AC055855.1
AL034550.2
AC026782.2
Z83745.1
AC092902.4
AC022001.2
AL139294.1
PELATON
AC105389.2
AC126773.6
AL356481.1
AL117335.1
AC012213.3
AC011370.1
BX322234.1
LAMA4-AS1
AL451123.1
Z94721.3
AGBL5-IT1
KLRK1-AS1
AL034347.1
AC008147.2
AL355297.3
LYRM4-AS1
IDI2-AS1
AC008731.1
CLYBL-AS2
AC243830.1
LINC02202
AC005522.1
AC073475.1
AC073530.1
LYPLAL1-AS1
AC007292.2
FKBP14-AS1
AL034550.1
AC011092.3
ITGB2-AS1
AC084871.3
AL451123.2
AC011442.1
AC007619.1
ZNRF3-AS1
AC010320.4
AC092123.1
AC131025.3
AC093567.1
EML4-AS1
TMCC1-AS1
AC023855.1
AC012447.1
AC018695.4
TRG-AS1
AC004837.4
AL158212.2
AC099314.1
AC016727.1
AC106801.1
AL035420.1
LINC00571
AL162584.1
LINC02033
AC009090.6
AC025766.1
BX004807.1
AC021236.1
AC244034.2
AC002542.6
AC007938.2
AC116914.1
AC020913.3
AC090337.1
AC092821.3
AC108159.1
AC020916.2
ASH1L-IT1
AC092484.1
AC018926.3
LINC02576
AC008434.1
HOXA11-AS
FAM30A
DLEU1
SCOC-AS1
AL355835.1
ITGB5-AS1
AC079035.1
AC139019.1
DOCK8-AS1
AL031705.1
CARMN
AC026979.4
SLC5A4-AS1
NFYC-AS1
AC073957.3
AL513318.1
THBS3-AS1
AC011601.1
AC073320.1
AC008937.3
AC022267.1
Z69666.1
AC068587.4
AC069234.4
AL138689.2
AL109741.1
AC109361.2
AC245884.9
AC245060.5
AC006116.5
AL031770.1
AP002336.2
AC010883.2
LINC02244
AC090337.2
PTPRG-AS1
LINC01990
AC013267.1
AC008764.8
FAM53B-AS1
AF131215.4
LINC02035
AP005900.1
AC064836.3
AC116914.2
AC013403.2
ST7-OT4
AC010618.2
AC068724.1
AC136475.8
AC108463.2
AL591002.1
AC004765.1
AC005899.1
AC093817.1
Z82243.1
AL662797.1
AC018410.1
AP001021.3
SCN1A-AS1
NBAT1
AL138733.1
AL162408.1
LINC01705
AC145285.3
AC009137.2
AL139022.2
TFAP2E-AS1
AL035409.2
AC008771.1
AC025580.2
AC090644.1
CBR3-AS1
AC087071.2
AC092903.2
AC020911.1
AC083798.2
PRRX2-AS1
AC118344.1
AL627232.1
LINC01338
AC005225.1
LINC00562
SRGAP3-AS4
RMDN2-AS1
BACH1-IT1
CYP2U1-AS1
AC106818.2
HIF1A-AS3
AC007991.4
AC010425.1
AC008750.4
AC009065.8
AC016999.1
AL391262.1
AC004672.1
AC079753.2
DGUOK-AS1
AC024681.2
AL137003.1
DSCR4-IT1
AC018653.4
AL049840.4
AL357874.2
AC011479.2
AL731563.2
AC074024.1
FGF14-IT1
AC093788.1
AL592301.1
AL133297.1
AC026202.2
AC083805.2
AC007849.1
AL035409.1
AC146507.3
AL137798.1
TXNDC12-AS1
AC107071.1
AC005520.5
AC090236.2
AP001825.1
AC020907.4
AC090673.1
AC007595.1
SPATA17-AS1
AL670729.2
AC027601.5
AC083870.1
EPS15-AS1
AC008269.1
AC008871.1
AC091047.1
AL121933.2
AL391097.1
AC009495.2
C1orf220
AC092919.1
AL354733.3
AC127540.1
AC004884.2
AC074366.1
AC087741.1
AC100849.1
AL050343.2
ATP1A1-AS1
AC078962.1
AF111169.3
AL022157.1
AC089985.1
AC012613.1
ARHGEF9-IT1
AC068792.1
AP006545.1
[truncated: 815 more rows]

## Sheet: supplementary table 4
supplementary table 4: 15 Nets-related lncRNAs by multivariate Cox analysis
ID	coef
AC091057.1	0.931984
SPART-AS1	-4.1218
AC023796.2	0.396248
AL031600.2	-2.34327
AC084781.1	3.96324
AC032011.1	3.33854
FAM66C	1.49352
AC026355.2	-0.515912
AL096870.2	-5.97233
AC092718.5	-0.924106
PELATON	-0.723507
AC008635.1	1.56272
AL162632.3	1.67316
AC087501.4	-0.833083
AC123768.3	2.62681
